# Supplementary material for: Methoxyhispolon Methyl Ether, a Hispolon Analog, Thwarts the SRC/STAT3/BCL-2 Axis to Provoke Human Triple-Negative Breast Cancer Cell Apoptosis In Vitro
Source: Biomedicines. 2023 Oct 10;11(10):2742. doi: 10.3390/biomedicines11102742 (PMC10604664; doi:10.3390/biomedicines11102742)
Supplement: Supplementary file 1 [file biomedicines-11-02742-s001.zip]

Archive with 1 entries (1 files):
- biomedicines-2667054-supplementary.pdf
